# Supplementary material for: A new alligatoroid from the Eocene of Vietnam highlights an extinct Asian clade independent from extant Alligator sinensis
Source: PeerJ. 2019 Nov 5;7:e7562. doi: 10.7717/peerj.7562 (PMC6839522; doi:10.7717/peerj.7562)
Supplement: Supplemental Information 1 [file peerj-07-7562-s001.nex]

#NEXUS
[written Tue Apr 02 17:33:00 CEST 2019 by Mesquite  version 3.31 (build 859) at S307b-2/134.2.42.140]

BEGIN TAXA;
	TITLE Taxa;
	DIMENSIONS NTAX=114;
	TAXLABELS
		Bernissartia_fagesii Shamosuchus_djadochtaensis Pietraroiasuchus_ormezzanoi Pachycheilosuchus_trinquei Lohuecosuchus_megadontos Lohuecosuchus_mechinorum Allodaposuchus_precedens Allodaposuchus_subjuniperus Arenysuchus_gascabadiolorum Acynodon_iberoccitanus Acynodon_adriaticus Iharkutosuchus_makadii Hylaeochampsa_vectiana Borealosuchus_threeensis Borealosuchus_formidabilis Borealosuchus_wilsoni Borealosuchus_acutidentatus Borealosuchus_sternbergii Eothoracosaurus_mississippiensis Thoracosaurus_neocesariensis Thoracosaurus_macrorhynchus Eosuchus_minor Eosuchus_lerichei Eogavialis_africanus Piscogavialis_jugaliperforatus Gryposuchus_colombianus Gavialis_lewisi Gavialis_gangeticus Boverisuchus_vorax Boverisuchus_magnifrons Planocrania_hengdongensis Planocrania_datangensis Brachyuranochampsa_eversolei Crocodylus_acer Crocodylus_depressifrons Crocodylus_affinis Asiatosuchus_germanicus Prodiplocynodon_langi Tomistoma_schlegelii Tomistoma_lusitanica Toyotamaphimeia_machikanensis Gavialosuchus_eggenbergensis Paratomistoma_courtii Tomistoma_cairense Thecachampsa_antiqua Maomingosuchus_petrolica Dollosuchoides_densmorei Kentisuchus_spenceri Crocodylus_megarhinus Australosuchus_clarkae Kambara_implexidens Trilophosuchus_rackhami Quinkana_spp Mecistops_cataphractus Crocodylus_niloticus Crocodylus_porosus Crocodylus_rhombifer Euthecodon_arambourgii Osteolaemus_tetraspis Osteolaemus_osborni Voay_robustus Rimasuchus_lloydi Brochuchus_pigotti Asiatosuchus_nanlingensis Leidyosuchus_canadensis Deinosuchus_riograndensis Diplocynodon_ratelii Diplocynodon_hantoniensis Diplocynodon_muelleri Diplocynodon_tormis Diplocynodon_darwini Diplocynodon_deponiae Brachychampsa_montana Brachychampsa_sealeyi Stangerochampsa_mccabei Hassiacosuchus_haupti Arambourgia_gaudryi Allognathosuchus_polyodon Allognathosuchus_wartheni Procaimanoidea_kayi Procaimanoidea_utahensis Ceratosuchus_burdoshi Navajosuchus_mooki Wannaganosuchus_brachymanus Alligator_sinensis Alligator_mississippiensis Alligator_mefferdi Alligator_thomsoni Alligator_olseni Alligator_mcgrewi Alligator_prenasalis Protoalligator_huiningensis Jiangxisuchus_nankangensis Eoalligator_chunyii Maoming_crocodylian Krabisuchus_siamogallicus Orientalosuchus_naduongensis Bottosaurus_harlani Eocaiman_cavernensis Tsoabichi_greenriverensis Paleosuchus_trigonatus Paleosuchus_palpebrosus Purussaurus_neivensis Orthogenysuchus_olseni Mourasuchus_atopus Caiman_yacare Caiman_crocodilus Caiman_latirostris Caiman_lutescens Melanosuchus_fisheri Melanosuchus_niger Globidentosuchus_brachyrostris Culebrasuchus_mesoamericanus Centenariosuchus_gilmorei 
	;

END;


BEGIN CHARACTERS;
	TITLE  Character_Matrix;
	DIMENSIONS  NCHAR=202;
	FORMAT DATATYPE = STANDARD GAP = - MISSING = ? SYMBOLS = "  0 1 2 3 4 5 6 7 8 9 A B C D E F G H J K M N";
	CHARSTATELABELS 
		1 Ventral_tubercle_of_proatlas /  more_than_one_half_the_wide_of_the_drosal_crest less_than_one_half_the_wide_of_the_dorsal_crest,
		2 Fused_proatlas_shape /  'boomerang-shaped' 'strap-shaped' 'block-shaped',
		3 Proatlas_process /  with_anterior_process without_anterior_process,
		4 Proatlas_dorsal_keel /  with_dorsal_keel without_dorsal_keel,
		5 Atlas_intercentrum_shape /  'wedge-shaped' 'plate-shaped',
		6 Dorsal_margin_of_atlantal_rib_process /  smooth dorsal_process,
		7 Atlantal_ribs_lamina /  without_lamina with_lamina,
		8 Atlantal_ribs_articular_facets /  without_facets with_facets,
		9 Axial_rib_tuberculum_tip /  broad_dorsal_tip acute_dorsal_tip,
		10 Axial_rib_tuberculum_diapophysis /  contact_late_in_ontogeny contact_early_in_ontogeny,
		11 Axis_neural_spine_shape /  horizontal_anteriorly slopes_anteriorly,
		12 Axis_neural_spine_ /  crested not_crested,
		13 Posterior_half_of_axis_neural_spine_ /  wide narrow,
		14 Axis_neural_arch_ /  lacks_diapophysis bears_diapophysis,
		15 Axial_hypapophysis_location /  _center_of_centrum anterior_end_of_centrum,
		16 Axial_hypapophysis_shape /  without_deep_fork with_deep_fork,
		17 Hypapophyseal_keels_presence /  11th_vertebra_behind_atlas 12th_vertebra_behind_atlas 10th_vertebra_behind_atlas,
		18 Third_cervical_vertebra_hypapophysis /  prominent not_prominent,
		19 Neural_spine_on_third_cervical /  long short,
		20 Ccervical_and_anterior_dorsal_centra /  lack_deep_pits_ventrally bear_deep_pits_ventrally,
		21 Presacral_centra /  amphicoelus procoelus,
		22 Anterior_sacral_rib_capitulum /  broadly_visible_in_dorsal_view obscured_in_dorsal_view,
		23 Scapular_blade_shape /  flares_dorsally 'sides sub-parallel',
		24 Deltoid_crest_of_scapula /  very_thin_with_sharp_margin very_wide_with_broad_margin,
		25 Scapulocoracoid_synchondrosis /  closes_late_in_ontogeny closes_early_in_ontogeny,
		26 Scapulocoracoid_facet_shape /  narrow_anterior_to_glenoid_fossa broad_anterior_to_glenoid_fossa,
		27 Proximal_edge_of_deltopectoral_crest_of_humerus /  not_concave concave,
		28 M._teres_major_and_M._dorsalis_scapulae_insertion /  seperately single_insertion_scar,
		29 Olecranon_process_of_ulna_shape /  'narrow and sub-angular' wide_and_rounded,
		30 Ulna_shape /  proximal_extremity_equal_to_distal proximal_extremity_wider_than_distal,
		31 Interclavicle_shape /  without_dorsoventral_flexure with_moderate_dorsoventral_flexure with_severe_dorsoventral_flexure,
		32 Anterior_end_of_interclavicle_ /  flat rodlike,
		33 Iliac_anterior_process_ /  prominent virtually_absent,
		34 Dorsal_margin_of_iliac_blade__ /  rounded_with_smooth_border rounded_with_modest_dorsal_indentation rounded_with_strong_dorsal_indentation narrow_with_dorsal_indentation rounded_dorsal_tip_deep,
		35 Supraacetabular_crest /  narrow borad,
		36 Limb_bones_form /  robust slender,
		37 M._caudofemoralis_ /  single_head souble_head,
		38 Dorsal_osteoderms_keel /  not_keeled keeled,
		39 Dorsal_midline_osteoderms_shape /  rectangular nearly_square,
		40 Number_of_contiguous_dorsal_osteoderms_per_row_ /  four six eight ten,
		41 Nuchal_shield /  grades_continously_into_dorsal_shield _with_four_nuchal_osteoderms six_nuchal_osteoderms eight_nuchal_osteoderms_in_two_parallel_rows,
		42 Ventral_armor_ /  absent single_ventral_osteoderms paired_ventral_osteoderms,
		43 Anterior_margin_of_dorsal_midline_osteoderms_ /  with_anterior_process without_anterior_process,
		44 Ventral_scales_pores /  have_follicle_gland_pores lack_follicle_gland_pores,
		45 Ventral_collar_scales_ /  not_enlarged single_enlarged_row two_parallel_enlarged_rows,
		46 Median_pelvic_keel_scales_along_tail /  two_parallel_rows single_row merge_with_lateral_keel_scales,
		47 Alveoli_size_of_dentary_teeth /  _3_and_4_same_size_and_confluent 4_larger_than_3_and_seperated,
		48 Anterior_dentary_teeth /  strongly_procumbent project_anterodorsaly,
		49 Dentary_symphysis_extension /  fourth_and_fifth_alveolus sixth_through_eight_alveolus behind_eight_alvelous,
		50 Dentary_curvation_between_fourth_and_tenth_alveoli /  gently deeply linear,
		51 Largest_dentary_alveolus_caudal_to_fourth /  13_or_14 13_and_14_and_series_behind_it 11_or_12 no_differentiation behind_14 10 11_and_series_behind_it 12_and_series_behind_it,
		52 Splenial_with_anterior_perforation_for_cranial_nerv_V /  existent lacking,
		53 Mandibular_ramus_of_cranial_nerv_V /  only_anterior single_perforation_posterior double_perforation_posterior,
		54 Mandibular_symphysis_size /  splenial_participates_ 'splenial excluded, anterior tip of splenial ventral to Meckelian groove' 'splenial excluded, anterior tip of splenial dorsal to Meckelian groove' 'deep splenial symphysis, splenial forms wide V' 'deep splenial symphysis, splenial forms narrow V',
		55 Coronoid_position_for_foramen_intermandibularis_medius /  bounding_posterior_half_of_foramen_ completely_surrounding_foramen obliterates_foramen_,
		56 Coronoid_superior_edge /  sloping_strongly_anteriorly almost_horizontal,
		57 Coronoid_inferior_process /  laping_over_inner_surface_of_meckelian_fossa remains_on_medial_surface_of_mandible,
		58 Coronoid_perforation /  imperforate perforation_posterior_to_foramen_intermandibularis_medius,
		59 Splenial_process /  separates_angular_and_coronoid no_process_between_angular_and_coronoid,
		60 'Angular-surangular suture with ext.mand. fenestra' /  contacting_fenestra_at_posterior_angle passing_along_ventral_margin_of_fenestra,
		61 Surangular_anterior_processes /  unequal 'sub-equal to equal',
		62 Surangular_spur_on_lingual_tooth_row /  spur_for_at_least_one_alveolus_length no_spur,
		63 External_mandibular_fenestra /  absent present_as_narrow_slit present_with_discrete_concavity_on_angular_dorsal_margin present_and_very_large,
		64 'Surangular-dentary suture intersection with ext. mand. fenestra' /  anterior_to_posterodorsal_corner at_posterodorsal_corner,
		65 Angular_anterior_tip_to_foramen_intermandibularis_caudalis /  towards_anterior_end_of_foramen_ not_towards_anterior_end_of_foramen,
		66 'Surangular-angular suture lingually meets articular' /  at_ventral_tip dorsal_to_tip,
		67 Surangular_at_lateral_wall_of_glenoid_fossa /  continuing_to_dorsal_tip truncated,
		68 'Articular-surangular suture form' /  simple articular_bears_anterior_lamina_dorsal_to_lingual_foramen articular_bears_anterior_lamina_ventral_to_lingual_foramen articular_bears_lamina_above_and_below_foramen,
		69 Lingual_foramen_for_articular_artery /  perforates_surangular_entirely 'perforates surangular/angular suture',
		70 Foramen_aerum_position /  at_lingual_margin_of_retroarticular_process set_in_from_margin_of_retroarticular_process,
		71 Retroarticular_process_projection /  posteriorly posterodorsally,
		72 Surangular_extension /  posterior_end_of_retroarticular_process pinched_off_anterior_to_tip_of_retroarticular_process,
		73 'Surangular-articular suture orientation within glenoid fossa' /  anteroposteriorly bowed_strongly_laterally,
		74 'Articular-surangular connection' /  sulcus_between_articular_and_surangular artciular_flush_against_surangular,
		75 Hyoid_cornu_dorsal_projection_form /  flat rodlike,
		76 Hyoid_cornu_dorsal_projection_lateromedial /  narrow_with_parallel_sides flared,
		77 Lingual_osmoregulatory_pores /  small large,
		78 Tongue /  with_keratinized_surface without_keratinized_surface,
		79 'Teeth and alveoli of maxilla/dentary form' /  'circular in cross-section' posterior_teeth_laterally_compressed_ all_teeth_compressed_,
		80 Maxillary_and_dentary_teeth_serration /  smooth_carinae serrated,
		81 Naris_projection /  anterodorsally dorsally,
		82 External_naris_and_nasal_interaction /  external_naris_birsected_by_nasals nasal_contacts_external_naris_without_bisection nasal_excluded_externally_from_naris nasal_and_premaxilla_not_in_contact,
		83 Naris_form /  'circular or key-hole shaped' wider_than_long 'anteroposteriorly long and teardrop-shaped',
		84 External_naris_of_reproductively_mature_males /  similar_to_that_of_females with_bony_excrescence,
		85 External_naris_opening /  flush_with_dorsal_surface_of_premaxilla circumscribed_by_thin_crest,
		86 Premaxilla_surface_lateral_to_naris /  smooth with_deep_notch,
		87 Number_of_teeth_in_premaxilla_early_in_ontogeny /  five four,
		88 Incisive_foramen_size /  small large_and_more_than_half_the_greatest_width_of_premaxillae 'large and intersects premaxillary-maxillary suture',
		89 Incisive_foramen_position /  situated_far_from_premaxillary_tooth_row abuts_maxillary_tooth_row projects_between_first_premaxillary_teeth,
		90 Dorsal_premaxillary_process /  short long_behind_3th_maxilla_tooth,
		91 Dentary_tooth_four_early_in_ontogeny /  in_notch_between_premaxilla_and_maxilla in_pit_between_premaxilla_and_maxilla,
		92 Dentary_teeth_position /  all_teeth_lingual_to_maxillary_teeth occlusion_pit_bewteen_seventh_and_eigth_maxillary_teeth dentary_teeth_in_line_with_maxillary_tooth_row,
		93 Largest_maxillary_alveolus /  third fifth fourth four_and_five_the_same_size six maxillary_teeth_homodont maxillary_alveloi_gradually_increase_in_diameter,
		94 Maxillary_tooth_row_form_posterior_to_first_six_maxillary_alveoli /  medially_curved_or_linear broadly_curved_laterally,
		95 Dorsal_surface_of_rostrum /  curves_smoothly bears_medial_dorsal_boss,
		96 Canthi_rostralii_at_maturity /  absent_or_very_modest very_prominent,
		97 Preorbital_ridges_ar_maturity /  absent_or_very_modest very_prominent,
		98 Antorbital_fenestra /  present absent,
		99 Vomer_position_anterior /  entirely_obscured_by_premaxilla_and_maxilla 'exposed on palate at premaxillary-maxillary suture',
		100 Vomer_position_posterior /  entirely_obscured_by_maxillae_and_palatines exposed_on_palate_between_palatines,
		101 Surface_of_maxilla_within_narial_canal /  imperforate with_linear_array_of_pits,
		102 Medial_jugal_foramen_size /  small very_large,
		103 Maxillary_foramen_for_cranial_nerve_V_size /  small_or_not_present very_large,
		104 Ectopterygoid_position_on_maxilla_tooth_row /  abuts_tooth_row maxilla_separates_ectopterygoid_from_tooth_row,
		105 Maxilla_termination_in_palatal_view /  anterior_to_lower_temporal_bar comprises_part_of_the_lower_temporal_bar,
		106 Penultimate_maxillary_alvelous_size /  less_than_twice_the_diamater_of_the_last_one more_than_twice_the_diamater_of_the_last_one,
		107 Prefrontal_dorsal_surface_appearance /  smooth_adjacent_to_orbital bearing_discrete_knoblike_processes,
		108 Dorsal_half_of_prefrontal_pillar /  narrow expanded_anteroposteriorly,
		109 Medial_process_of_prefrontal_pillar /  expanded_dorsoventrally expanded_anteroposteriroly,
		110 Prefrontal_pillar_form /  solid with_large_pneumatic_recess,
		111 Medial_process_of_prefrontal_pillar_at_base /  wide constricted,
		112 Maxilla_appearance_on_suborbital_fenestra /  linear_medial_margin 'broad shelf, lateral margin concave',
		113 Anterior_face_of_palatine_process_anteriroly /  rounded_or_pointed notched,
		114 Anterior_ectopetrygoid_process /  tapered_to_a_point forked,
		115 Palatine_process_extension /  beyond_anterior_end_of_suborbital_fenestra not_beyond_anterior_end_of_suborbital_fenestra,
		116 Palatine_process_form /  broad_anteriroly form_of_a_thin_wedge,
		117 Lateral_edges_of_palatines_appearance /  smooth_anteriroly lateral_process_projecting_into_suborbital_fenestra,
		118 'Palatine-pterygoid suture' /  at_posterior_angle_of_suborbital_fenestra far_from_posterior_angle_of_suborbital_fenestra,
		119 Pterygoid_ramus_of_ectopterygoid_form /  'straight, posterolateral fenestra margin linear' 'bowed, posterolateral fenestra margin concave',
		120 Lateral_edges_of_palatines_form /  parallel_posterior 'flare posteriorly, producing shelf',
		121 Anterior_border_of_choana /  comprised_of_palatines entirely_surrounded_by_pterygoids,
		122 Choana_projecting_at_maturity /  posteroventrally anteroventrally,
		123 Pterygoid_surface_around_choana /  flush_with_choanal_margin pushed_inward_anterolateral_to_choana_aperture pushed_inward_around_choana_to_form_neck_surrounding_aperture everted_from_flat_surface_to_form_neck_surounding_aperture,
		124 Posterior_rim_of_internal_choana /  not_deeply_notched deeply_notched,
		125 Internal_choana_appearance /  not_septated with_septum_that_remains_recessed_within_choana with_septum_that_projects_out_of_choana,
		126 'Ectopterygoid-pterygoid flexure appearance' /  flexure_disappeares_during_ontogeny flexure_remains_throughout_ontogeny,
		127 Ectopterygoid_extention_at_maturity /  _to_posterior_tip_of_lateral_pterygoid_flange __not_to_posterior_tip_of_lateral_pterygoid_flange,
		128 Maxilla_connection_with_lacrimal /  'lacrimal makes broad contact with nasal, no process' maxilla_with_posterior_process_within_lacrimal maxilla_with_posterior_process_between_lacrimal_and_prefrontal,
		129 Prefrontal_form /  separated_by_frontals_and_nasals prefrontals_meet_medially,
		130 Lacrimal_and_prefrontal_size /  lacrimal_longer_than_prefrontal prefrontal_longer_than_lacrimal lacrimal_and_prefrontal_same_size_and_elongated,
		131 Anterior_tip_of_frontal_form /  simple_acute_point 'broad, complex sutural contact with nasals',
		132 Ectopterygoid_extension_at_postorbital_bar /  extends_along_medial_face_of_postorbital_bar stops_abruptly_ventral_to_postorbital_bar,
		133 Postorbital_bar_form /  massive slender,
		134 Postorbital_process /  'prominent, dorsoventrally broad, two spines' short_and_generally_not_prominent,
		135 Ventral_margin_of_postorbital_bar /  flush_with_lateral_jugal_surface inset_from_lateral_jugal_surface,
		136 Postorbital_bar_connection_with_skull_table /  continous_with_anterolateral_edge_of_skull_table inset_from_skull_table,
		137 Margin_of_orbit /  flush_with_skull_surface dorsal_edges_of_orbist_upturned orbital_margin_telescoped,
		138 Ventral_margin_of_orbit_form /  circular with_prominent_notch,
		139 Palpebral_form /  single_ossification multiple_ossifications,
		140 Quadratojugal_spine_appearance /  prominent_at_maturity greatly_reduced_or_absent_at_maturity,
		141 Quadratojugal_spine_position_into_infratemporal_fenestra /  'low, near posterior angle of fenestra' 'high, between posterior and superior angles of  fenestra',
		142 Posterior_angle_of_infratemporal_fenestra /  quadratojugal_forms_posterior_angle_of_fenestra jugal_forms_posterior_angle_of_fenestra 'quadratojugal-jugal suture lies at posterior angle of fenestra',
		143 Postorbital_contacts /  _neither_quadrate_nor_quadratojugal_medially quadratojugal_but_not_quadrate_medially quadrate_and_quadratojugal_at_dorsal_angle_of_infrat._fenestra quadratojugal_with_significant_descending_process,
		144 Quadratojugal_process /  long_anterior_process_along_lower_temporal_bar ' modest process, or none at all, along lower temporal bar',
		145 Quadratojugal_extention /  extends_to_superior_angle_of_infratemporal_fenestra does_not_extend_to_superior_angle_of_infratemporal_fenestra,
		146 'Postorbital-squamosal suture orientation to skull table' /  passes_ventrally passes_medially,
		147 Dorsal_and_ventral_rims_of_squamosal_groove /  parallel flaring_anteriorly,
		148 Quadrate_and_squamosal_on_external_auditory_meatus /  not_in_contact_posteriorly suture_extends_dorsally_along_caudal_margin_of_meatus extends_only_to_caudoventral_boarder_of_meatus,
		149 Caudal_margin_of_otic_aperture /  not_defined_and_merging_into_exoccipital smooth_and_continous_with_paroccipital_process inset,
		150 Frontoparietal_suture_position /  deeply_within_supratemporal_fenestra making_modest_entry_into_supratemporal_fenestra_at_maturity on_skull_table_entirely,
		151 Frontoparietal_suture_between_supratemporal_fenestrae /  concavoconvex linear,
		152 Supratemporal_fenestra_appearance /  dermal_bones_do_not_overhang_rim_of_fenestra dermal_bones_overhang_rim_of_fenestra fenestra_closes_during_ontogeny,
		153 Anteromedial_corner_of_supratemporal_fenestra /  shallow_fossa_or_no_fossa smooth,
		154 Medial_parietal_wall_of_supratemporal_fenestra /  imperforate bearing_foramina,
		155 Parietal_and_squamosal_on_supratemporal_fenestra /  widely_separated_by_quadrate_on_posterior_fenestra_wall approaching_each_other_on_fenestra_without_making_contact meeting_along_posterior_wall_of_fenestra,
		156 Skull_table_surface_at_maturity /  sloping_ventrally_from_sagittal_axis planar,
		157 Posterolateral_margin_of_squamosal /  horizontal_or_nearly_so upturned_to_form_a_discrete_horn,
		158 Posterolateral_squamosal_rami /  rami_along_paroccipital_process_short rami_along_paroccipital_process_significant,
		159 Squamsoal_form /  does_not_extend_to_lateral_extent_of_paroccipital_process extends_to_lateral_extent_of_paroccipital_process,
		160 Supraoccipital_exposure_on_dorsal_skull_table /  small absent large large_such_that_parietal_is_excluded_from_posterior_edge_of_table,
		161 Anterior_foramen_of_cranial_nerve_VII /  ventrolateral_to_basisphenoid_rostrum ventral_to_basisphenoid_rostrum,
		162 Braincase_wall_lateral_to_basisphenoid_rostrum /  sulcus_on_anterior_braincase_wall 'braincase wall  smooth, no sulcus',
		163 Basisphenoid_anterior_to_trigeminal_foramen /  not_exposed_extensively exposed_extensively,
		164 Prootic_on_external_braincase_wall /  extensively_exposured largely_obscured_by_quadrate_and_laterosphenoid_externally,
		165 Laterosphenoid_bridge /  comprised_entirely_of_laterosphenoid with_ascending_process_or_palatine,
		166 Capitate_process_of_laterosphenoid /  oriented_laterally_toward_midline oriented_anteroposteriorly_toward_midline,
		167 Parietal_pneumatic_system /  parietal_with_recess_communicating_with_pneumatic_system 'parietal solid, without recess',
		168 Lateral_braincase_wall /  significant_ventral_quadrate_process_on_braincase_wall 'q-pt suture linear from basisphenoid exposure to trigeminal fo',
		169 Lateral_carotid_foramen /  opens_lateral_to_basisphenoid_at_maturity dorsal_to_to_basisphenoid_at_maturity,
		170 External_surface_of_basioccipital_ventral_to_occipital_condyle /  oriented_posteroventrally_at_maturity oriented_posteriorly_at_maturity,
		171 Posterior_pterygoid_process /  tall_and_prominent small_and_project_posteroventrally small_and_project_posteriorly,
		172 Basisphenoid_appearance_ventral_to_basioccipital /  thin_ anteroposteriorly_wide,
		173 Basisphenoid_exposure /  not_broadly_exposed_ventral_to_basioccipital exposed_as_broad_sheet_ventral_to_basioccipital,
		174 Exoccipital_on_paroccipital_process /  with_very_prominent_boss with_small_or_no_boss_on_paroccipital_process,
		175 Lateral_eustachian_canal_openings /  dorsal_to_medial_eustachian_canal lateral_to_medial_eustachian_canal,
		176 Exoccipital_termination /  dorsal_to_basioccipital_tubera 'sending robust process ventrally, participating in bo tubera' sending_slender_process_ventrally_to_basioccipital_tubera,
		177 Quadrate_foramen_aerum_position /  on_mediodorsal_angle_of_quadrate on_dorsal_surface_of_quadrate,
		178 Quadrate_foramen_aerum_size_at_maturity /  small comparatively_large absent,
		179 Quadrate_appearance_on_dorsal_surface_of_ramus /  'lacking prominent, mediolaterally thin crest' 'bearing prominent, mediolaterally thin crest',
		180 Attachment_scar_for_posterior_mandibular_abductor_muscle /  forming_modest_crest_on_ventral_surface_of_quadrate_ramus forming_prominent_knob_on_ventral_surface_of_quadrate_ramus,
		181 Quadrate_hemicondyle /  'small, ventrally-reflected medial hemicondyle' small_medial_hemicondyle_dorsal_notch_for_foramen_aerum with_prominent_dorsal_projection_between_hemicondyles with_expanded_medial_hemicondyle,
		182 Iris_colour /  'greenish/yellowish' brown,
		183 Postoccipital_osteoderms /  two_or_more one,
		184 Paired_midline_scale_rows /  fewer_than_eight eight_to_14 more_than_14,
		185 Ectopterygoid_maxillary_ramus_form /  'less than two-thirds of lateral margin of suborbital fenestra' 'more than two-thirds of lateral margin of suborbital fenestra',
		186 Ectopterygoid_maxillary_ramus_termination /  at_lateral_margin_of_suborbital_fenestra 'lateral to it, maxilla separating the ectopterygoid from fenestra',
		187 'Palatine-maxillary suture intersection at suborbital fenestra' /  at_its_anteromedial_margin nearly_at_its_anteriormost_limit,
		188 Frontal_with_midsagittal_crest_between_orbits /  lacks bears,
		189 Cervical_neural_spines_form /  anteroposteriorly_broad 'posterior neural spines thin and rod-like',
		190 Largest_premaxilla_tooth /  second third fourth third_and_fourth_similar_largest all_similar_in_size fourth_and_fifth_similarly_largest first_for_similar_in_size,
		191 Dorsal_surface_of_surangular /  smooth large_sulcus_next_to_the_anterior_half_of_the_glenoid_fossa,
		192 'U-shaped depression of the frontal at the point of maximum' /  absent present,
		193 Head_form /  relatively_flat formed_like_a_wedge_,
		194 Nasal_bone_reaching /  does_reach_to_the_height_of_the_orbita does_not_reach_to_the_height_of_the_orbita,
		195 Anterior_jugal_process /  extends_anterior_to_the_anterior_process_of_frontal_ at_the_same_level_as_the_anterior_process_of_frontal_ well_posterior_to_the_anterior_process_of_frontal_,
		196 Notch_between_the_premaxilla_and_maxilla_in_adults /  present not_present,
		197 Sutural_contact_of_the_exoccipitals_dorsal_to_the_foramen_magnum /  'long, larger than the height of the foramen magnum' 'short, smaller than the height of the foramen magnum' no_sutural_contact_between_the_exoccipitals_,
		198 Anterior_maxilla_and_dentary_teeth /  without_or_weak_dorsoventral_ridges_on_the_lateral_surface with_dominant_dorsoventral_ridges_on_the_lateral_surface,
		199 Intersupratemporal_bar_ /  similar_broad_as_the_supratemporal_fenestra double_or_more_the_broadness_of_the_supratemporal_fenestra around_half_the_broadness_of_the_supratemporal_fenestra 'constricted, less than half the broadness of the supratemporal fenestra',
		200 If_largest_dentary_alveolus_is_between_11th_and_14th_and_a_series_behind_it /  11th 12th 13th_or_14th,
		201 'Surangular-angular suture lingually originates ' /  near_the_ventral_border_of_the_external_mandibular_fenestra_ near_the_dorsal_border_of_the_external_mandibular_fenestra_and_straight near_the_dorsal_border_of_theexternal_mandibular__fenestra_and_bowed,
		202 'If supraoccipital exposure on skull table is large or very large, is  ' /  trapezoid triangular 'block-shaped' ; 
	MATRIX
	Bernissartia_fagesii              ??????0???0111102100000?0?000???0000?100010???0010?000???????10?0?00?001?1????000?0?0000?00030?001?????1000????1?0000?000??0100?0???000100?0?0??0?0?1010?0??00??0????????000?0000?000???0000000000?0?00-??
	Shamosuchus_djadochtaensis        ????0???????0????1?01?????0?1??????0?11??????????????0??????1?0????0?10???????00?????????0?0000001?0?????00???????0000??00000?12011?1?0100?110??0?011000?0?00????????????0?10?00??00??????011?000(0 1)01000-??
	Pietraroiasuchus_ormezzanoi       ????????????????????1?000??0???????0?10021????111?3??????????10???????00??????00?21?00?0?0?050???1?0??????0???????0????000000??2000?1?00?0??????0????010?0??00?0???????????01??????1???????0?4000121?00-?-
	Pachycheilosuchus_trinquei        ?????????????????0?01?00010?10??000??10???0???11?03?????????1?0???????????????00????????????50???????00100????????0?????????????????1?1????????????????0?0??0??2???????0?0???????2000??????0???????????-??
	Lohuecosuchus_megadontos          ??????????????????????????????????????????????11005101???0??010??011??101?????00011?010000?020011100?000000????000100100100000110000101110?002110?0000110001010?????????110010?010000???0000?(1 3)00012010?-??
	Lohuecosuchus_mechinorum          ??????????????????????????????????????????????????????????????????????????????00011?000000??20001?00?00000?????000100100100???1100?00?1110???0??0??000?100?10?00???1?????1??00?010000???0010?2?001200?(1 2)-?-
	Allodaposuchus_precedens          ??????????????????????????????????????????????????????????????????????????????00010?0000001220000100?100000????00000011010?00???00?01?1110???01?0000001100?10100?????0?101?1001010000???0000?2?000?121(0 2)-?-
	Allodaposuchus_subjuniperus       ??????????????????????????????????????????????????????????????????????????????00110?00100??020000100?000000????000100110100?????00??0?1110?000100?00001100?10????????1???10010?010000???0010???001?0?12-??
	Arenysuchus_gascabadiolorum       ???????????????????????????????????????????????????????????????????????????????00?0?00?000???00001???0?0?000???0?0??0?1010000?11000?101110????1?0000001100?100???0???1??0?001?????00????00?0???00120?02-??
	Acynodon_iberoccitanus            ??????????????????????????????????????????????10104101????????0???????0?0?????00010?0000001060000100??00100????0000000101?00???200100?0100?110?0000??010100000?1?????????1???0????010???1010?5000121(1 2)00-?-
	Acynodon_adriaticus               ?????1?????????????01?100?1??????????010?10?????????01????????0???0??100??00??00010?000?0??0600001?0????110????00?00011010000?1?111?0?0100???0????0??010?0?0010??????????1???1???01?0?????1014?0???1?00-?-
	Iharkutosuchus_makadii            ??????????????????????????????????????????????10124?????????110???00??10?1????0001??000001?0610001?0???0110????00000010011000012111001?100?1?0?00?0???12???100?2?????1???1000000??110???1010?4?00??1?01-??
	Hylaeochampsa_vectiana            ????????????????????????????????????????????????????????????????????????0????????????????0?0?10001?00??0110?0?00000001001000?0?21110000120????1?0?000010100000000????1?001001000?0110?????10?????00?0??-?-
	Borealosuchus_threeensis          ????0??????????????01???????0??????1?00??20???01002??1?????10?11?000001000??????????????????????????????????????????????????????????????????????????????????????????????????????????????????1?00?????0?-??
	Borealosuchus_formidabilis        000?000?0?11001001001000000101000001?000?20???0110200000?000?120000000100001??00020?0000?0?231000100?00000010000000101001000101002001?11000000?00?011010100101000??????00100110000000???00001300?110??2-?-
	Borealosuchus_wilsoni             ??????0??????????1001000000101??00?1?000?20???01002??100?0?001100000201000????00020?0?0????2310001?????00001?0?0?0010100100010100200101100?000100??111101001010000?00???010011?0?0000???00001?0????0???-?-
	Borealosuchus_acutidentatus       ????????????????????????????0???????????????????002????????????000??????0?????00020?0?00???2310001?????0000????0?0??0???????1??0020?1?1100?0?0?0??0?111010?101000???????010??1?0?0000???0000?3?0?100??0-?-
	Borealosuchus_sternbergii         000000000?110010?1001000000101000001?00???0???011020000000?00020000000100000??00020?000000?13100010001000001?0?000001110100010100000111100?000100?011000100101000000?1?00100110000000???000012000110202-?-
	Eothoracosaurus_mississippiensis  ??????0????????????01??000????????00?00???0????122???3??????0?0???00?011?0????00120?000??1?25000010??000000????0000101001000????000?000100???01???11100010?001?00????????100010000000???000016000120102-?-
	Thoracosaurus_neocesariensis      ??????0??????111?1?010????0011??0??0?00???0???1122???3????????10?000?01?0?????00120?0000?1?250000100??000000?0?00001010010000?000000000110?00010??1?100010000100000000?00100?10000000???000012?0?1?0??3-?-
	Thoracosaurus_macrorhynchus       ??????0???0?1111?1?01?????00????0????00???0???1?22???3??????0?100000001100????00120?00?0?1?250000100??000000?0?000010100100001100000000110?000100?11101010?0010000???0??0100010000000???0000?2?0???0??3-?-
	Eosuchus_minor                    ??????0???0??111???01?00?0?01???0000?000??0???1122??0300?0000?20?000001100????00120?0000?1?25?000100?000000?00000001010010000?100000000110???0100?11?100100001?0100??1???101010101003???000012000000(1 2)03-?-
	Eosuchus_lerichei                 ??????0??????01????01???????1????????0????????1122???3??????????????????0?????00120?0000?1?250000100?0000000???0000101001000001000000?0110?000?0??11?2001000010?1????????10?01?101003???000012?00000103-??
	Eogavialis_africanus              ????????1?????11???010??????????0?????????0???1122??03?????10?200000??1101????00120?000?01?25?000100?0000000000000010100100000100000000121?000100?1111001000010100?000??0101010100000???00?013??0??0???-?-
	Piscogavialis_jugaliperforatus    ????????????????????????????????1?????????????11?2???3?????0002???????10??????00120?001001?250000100?000000????0000101001000000?0000000111?1?0001011120010000200?0?1?0?0?12??1?10?000????010???00120003-0-
	Gryposuchus_colombianus           ????0?0???001??????01??000????????????????0???11223?030100?000200000001100????0012010000?1?25?000100?0?0000??0?000010100100000110000000121?000100?11111010000200000100?00121010100000???001010??0??0?0?-?-
	Gavialis_lewisi                   ???????????????????010??????????????????????????22???3??????0?200000??1?0?????00?30?0??????2??0??1?0?0?0000??0?0000?0?00100?0?1???00000121?000100?111??0?000010000?????00121010100000???00101??????????-?-
	Gavialis_gangeticus               020000000?001111011010000000111000000?0000000011223003000000002000000011000100001301000001025?000100000000000000000101001000001100000001210000100011111010000100000000000121010100000001001013000120103-0-
	Boverisuchus_vorax                ????0?0???01001001?01?00000111??0100?10???1???1110?000?????0??2000001?1?0?????21010?0000?0?030001100?000000??0?000000100100010100000111110???0100?021000100101000???01??1100110000002???0000120001?0?00-0-
	Boverisuchus_magnifrons           ?????????????0?0???01?000?0??1??0100?1???1????11102000??????0?2????0??1?1?????21?20?000000?0300011???000000????00000010010?0??100000111110?0?0?00?0?110010?10100?????????1???10000002???000012?001?0?00-?-
	Planocrania_hengdongensis         ????????????????????1?????????????????????????1110???1????????(1 2)????0?01?0?????20010?0?????01300??1????0?000????0????01001???????0?0?1?1100????????0?1?00100?0100?????1???1???10?10001???0000?2?00??0??0-?-
	Planocrania_datangensis           ??????????????????????????????????????????????11?????0????????????????????????20010?000??1?030000100??0?000???????000??01???????0?0?1?1110????????0?100010010??0?????????????10??0?0????0000?2?001?0?02-?-
	Brachyuranochampsa_eversolei      ???????????????????01????????????????1?????????11020100100000?20?000101011????00110?000011?210000100??00000??0?00010011010001010001?111100?????00?0?221010?101000???????1100010000003???0000?2?????0???-?-
	Crocodylus_acer                   ??????????????????????????????????????????????????????????????????????????????00110?0000?1?210000100??000001???000100?10100010100010111100?002?01?01?2001001010001??0??11100010000003????000?2?00110??2-?-
	Crocodylus_depressifrons          ???00?00??11000010011100001111??1100?10???1???11102101?????001200000001011????00110?0000?1?110000100?1100001?0?0001001?01000101?0000111100?010200?01220010010100011001?11100010000003???000012100000103-?-
	Crocodylus_affinis                001001001?10001000011100001111001100?10???1???111021010100000120000000101100??00110?000010?110000100?010000??0?000100110100010100000111100?0?010??0122001001010001??0???1100010000003???000012?00100?03-?-
	Asiatosuchus_germanicus           001?0?0?1?001010?0101?000?1111??1??0??????1???11102000?????00120000??0101?00??00010?0000?0?01000010???10000??0?00010???010001010000?111100???0100?012110100101000???????1100?10000003???0000121001?0?03-?-
	Prodiplocynodon_langi             ??????????????????????????????????????????????????????????????????????????????00110?0000???030000100??100001??000010011?1000101???0?111100???0?0??0?21?010?1010001??01?01100110000003???0000?2?00??0?03-?-
	Tomistoma_schlegelii              021000001?0010100010110001111110110001013011011122?1040000010020000000101000010012000000110210000101010000011010001001001000101100001111100000110101221010010100011001011110010000003111000013000000103-0-
	Tomistoma_lusitanica              ??????0????????????01????????????????10???1???1??2???4?????00?20000??0101?????00120?0000?1?21?000101?100000110?000010100100010100000111110?0001?1?11221010010100011001??1110010000003???000012??0??0???-?-
	Toyotamaphimeia_machikanensis     00100100??11111100101100011111101100?00???1?????22??04?????10020?0000?101000??00120?000011?04000010???00000????0000?010010000?100000011110??00?1??1??21010?1010??????????110010?00003???000012100100103-0?
	Gavialosuchus_eggenbergensis      ????????????????????1?????????????????????????????????????????????????????????00120?0000?1?240000100??00000????00?0101001000?012000?0?1110?0??????1?221010?10100????????11???10000003???0000???000?0??3-?-
	Paratomistoma_courtii             ???????????????????????????????????????????????????????????0??20?000001010????00???????????2??0?0???????0001?0?????????????????0000?1??11?????1???1??200100001000?1000?101?0?100??00???????0??1?001?(0 1)??-0-
	Tomistoma_cairense                ??????????????????????????????????????????????1??2???4????????2000001?1010????00?20?0??????25?0??1?0????000??0?000010100100010?00?0?011110???01???11?2001001010001??0???11?001?000003???0000???????0???-?-
	Thecachampsa_antiqua              02000000??001010?00011010111?1??11?0?00???1???1122???4?100????2000031?101?0???00120?000011?210000100?100000??0?0000101?0100010110000011110???011??112200100101010??00???11100100?2003???000013??0??0???-?-
	Maomingosuchus_petrolica          ???????????????????????????1????????????????????????04??????0020?0?01?1?10????00???????????2?00?0??0???00001???0?00101001??????1?00?0?1110?0?2?0??0??200?0000100?????????1???1????003???0000?200011?013-1-
	Dollosuchoides_densmorei          001???0???111010?0001?0?001111??1?00??????????1120???0?????000200?0??0101?????00120?00?0?1?210000100??00000????01?01010010001011000?011110????????1??20010?1010001???????10?01000?003???00001300?110?03-?-
	Kentisuchus_spenceri              ??????0????????????????????????????????????????1?????0?????0??2000?1101?11????00110?0000?1?210000100???0000??0?010010100100?1011000?111110??????0?0??20010?10100???????111?0?100?0?03???0000???00120003-?-
	Crocodylus_megarhinus             ??????0???????????001?????????????????????????11102101?????00120000??01011????00110?0000?0?23000010001?0000??0?000000110100010120000111110?002?11?0122?01001010?01100???1110010000003???0000?2?001?0?00-??
	Australosuchus_clarkae            ??????0???????1??0??1?????11???????0?10???1???1110?101?????001200001101011????00110?000011?21000010001000001?0?000000???????101000?0111110?002011?02220010010100011??1??11?001000?001???0000?2?00110??0-?-
	Kambara_implexidens               ??????0????????????01?????11????1100?10???1???11102101?????001200001101011????00110?000011?21000010001000001?01000000100100010100000111110?002011?01220010010100011101?11110010000001???000012000110100-0-
	Trilophosuchus_rackhami           ??????????????????????????????????????????????????????????????????????????????0?????0??????2?0??0??0?1000????0?1?000001010???01?0??0111110??12011102221010000102011101?111?0?1000?001??????0???????????-??
	Quinkana_spp                      ??????????????????????????????????????????????11?0???1??????????????????1?????21010?0000?1?(0 2)(1 5)00(0 1)0?000100000????0?0??????????1??100?0111?10?002011101221010010102?11101?11??01?000???1???????????01?0?0?-??
	Mecistops_cataphractus            10?001001?000010000011100111112012000111101101111041010100010020001110101?1001001200000010021000010001000001101000010110100010100000111110000101110122001001010001110101111001000000300?11101?000110102-0-
	Crocodylus_niloticus              101000001?101010001011100111112012000111201101110021010100010120001110101110010011000000100210000100110000(0 1)110100(0 1)0001101000101100001111100001011101220010010100011101011110011000003011000012000100003-0-
	Crocodylus_porosus                111000001?0010101010111000111120120001112011011100210101000101200011101011100100110000001002100011001100000110100(0 1)0001101000101000001111100001011101220010010100011101011110011000003011000012000100003-0-
	Crocodylus_rhombifer              001000001?1010100010111001111120110001112011011100210101000101200011101011100100110000001002101001001100000110100(0 1)0001101000101100001111100001011101220010011100011101011110011000003012000012?00110003-0-
	Euthecodon_arambourgii            ?????????????????????????????????????????????????????0??????????????????1?????00020?0000?1?250001100?1000001101000000??0????0???0000111110??11011?012210100101100????1??11?0?1000?003???0000???????0???-?-
	Osteolaemus_tetraspis             ??1?00001?00101010001110011111201110011111110111002101010001012000011010111001101000001010021000110001000001101100101110102010100010111110100101010122111001011001110101111011000000311000001?0001?0101-0-
	Osteolaemus_osborni               ??1?00001?00101010001110011111201110011111110111002101010000012000011010111001101100001010021000110001000001101100100100102010100000111110100101010122111001011001110101111011000000310000001??00??01?1-?-
	Voay_robustus                     ??????0????????0???011?????111??1110??????1???1110210101000001200011111011????00110?0000?0?21000110001000001101000101110102010100000111110?0010111012201100111110?1101?11110010000003???000012100000100-2-
	Rimasuchus_lloydi                 ?????????????????????????????????????????????????????1??????????????????1?????00110?0000?0?210001100?100000110100000????10??1??1000?111110?001011?012200100101100111?1??1110?1000?003?????00?2?????0???-?-
	Brochuchus_pigotti                ??????????00?010?00?11??01111????????10???0???11102??1????????2???111???1?????00010?0100?0?2100011000100000????0010101101010001?0?00111110???1?1??012210100101100??1?1??1100?10000003???0000?2?000201?0-?-
	Asiatosuchus_nanlingensis         ??????????????????????????????????????????????????2????????0?02???0???1101????00??????????????????????????????????????????????????????????????????????????????????????????????????????????????1????????-??
	Leidyosuchus_canadensis           ????0?0???????1????010000011?1??10?0?11??11???0110?00000?0?01?200000011101????00010?000000?03000010000010001000100001110100010100010111100?010100101200010010100000001?00100110010001???000013100100002-0-
	Deinosuchus_riograndensis         ??????0????????????01????????????????00???1???0110???001?0?11?10??0??11?0?????00??1?0??????0?00001???0??00011?00?0??????????????00?0111120?012210?1220001001?1000??000?0?????1??100?1???0000???00??0?0?-?-
	Diplocynodon_ratelii              ??????0??????000???010?00?1111001400?10??21???01002101?????0112000001?1101????00120?00000012300001000101000??0?000000110100010100010111100??10100101100010110100000001?10100110010001???0000120001?0?00-?-
	Diplocynodon_hantoniensis         100???1?1?01000010001000011111??1400?101?21???011021010????011200000111101????00120?0?000??1300?0100?1010001?0?000000100100010100010111100?110100?012010101101000??0?1??010011?010001???0000121001?0??2-?-
	Diplocynodon_muelleri             ????????????????????1?01??1?????14?0?10??21???01002??2?????01120??10011100????00120?10000012300001000101000????00000111010000010001?1?1100?110??0?02?01010110100????????0100110010001????000??000121000-?-
	Diplocynodon_tormis               ????????????????????1?????1??????????10??21???01?021?1?????01?2?00????11??????0?120??00000?230000100?1010001???00000011?100?0?100010111100?110100001201010110100?0???1?001?0110010001???0000???00110???-?-
	Diplocynodon_darwini              100001001?010000?00010000?1111??1400?101121???011020010??0?01?20000011110100??00020?0000?01030000100?0??000??0?0000001101?001010001?111100?110100?022010101101000???????0100110010001???000012?000?0?00-?-
	Diplocynodon_deponiae             100?0?0???????0????01?0???1?????14?0?10??21????1?02??0?????01?20??0??1110?????001???000??010300001?0????000?????0?0001?01000?010001?111100?110100?0??011?0?101?00????????1???1??10001????0001?00?1?0?00-?-
	Brachychampsa_montana             101011001?1100???0001??000111100?000?103111???11101101?????01120?00001110100??10110?0002?1?010000100?0010001?0?010000011110010120011111100?110200?02210010110102000101?00100110010001???00001100?001103200
	Brachychampsa_sealeyi             ?????????????????????????????????????10???1???11101??0???????12??0000111?1?????01?0?0002?1?01000010???010?????????00????????10?200?1101?00???????????100???????2?????????????1??10??1??????0?3000?01?0?2?0
	Stangerochampsa_mccabei           ????110???010010?0001000001111001?00?(0 1)1??11???111010100????0112110000?110??????0110?0002?1?020000100?001000????000000011110010120011111100?110200?0?2100102101000??1?1??0100110010001???000012?0?00110222-
	Hassiacosuchus_haupti             001?1?0?1??????0???01?000?1111?????0??11?11???111110?0?????01?20??0??11101????00010?00???0?0?00001??????0001?0??????0?????????11001?111100?1?0200?02220010210101????????01???10010001???00001?0011111021?-
	Arambourgia_gaudryi               ??????????????????????????????????????????????1101???0?????01?200?0??1110??????001??010??0?0200001?0???10001000??000????11?0??11011?111100?1102?0?0?2210?0210100?????????10011?010?01??????0??001111100-?-
	Allognathosuchus_polyodon         ??????????????????????????????????????????????11111010?????01?21??00?111?1?????0010?000??0?0200001?0?????00??0?00?00?0?111001?1?011?111100????????0??20010?101???????????1???1??1???1??????0??00?001???2??
	Allognathosuchus_wartheni         ????1?0????????????0?0000?1111??1000?11???1???11111010?100?011210000011101????00010?0000?0?02000010000010001?0?000000?0111001?110111111100?110200?0222001021010000?1?1?0010011001?001???00001??01001???2?-
	Procaimanoidea_kayi               ????110?1??????0???010?00?1111??10?0?112121?????001?1??100?01?21000001110?????10?????0???0?0?00001???0?1000??0?0000000011100?01101111111000??0200?022200102101000???????0100110010001??????01?000011??12?-
	Procaimanoidea_utahensis          ??????????????????????????????????????????????110010??0??01011210??0011101????10110?0100?0?020?00100??01000????0000000?111001011011?111100?1?0200?02220010?101000???????0100110010001???0000?200?121?002?-
	Ceratosuchus_burdoshi             ???????????????????????????????????0?1????????11101??0?????01?2???00?11?01????00010?0?01?0?020000100???1000??0????00???11???1?1??0??111100????????0????010?111???????????10??10010001??????0?200???1?032??
	Navajosuchus_mooki                ??????0?1??????0???0?00???1111??1??0?101111???11101010?????01?21??00??110?????00010?0001?1?0200001???0?1000??0???00?00?1110010110011111100???020??0222?0102101000????1??010??10010001???000012000011?002?-
	Wannaganosuchus_brachymanus       ????1?0???1?00?0???010000?1111001000?11???1???111110?0?????0??200?00?11?0?????00110?0000???0200??100???1000??0?100000???1??01?11011?111100????????0?22001??101000????????10011?010001???000012?0?011?022?-
	Alligator_sinensis                101011101?110010100010110111110011000112111110110000120?001011300010111101??110010000100001020000100000100011001000000111100101101111111100110200102220010210101000111100100110010001111000012000001000-0-
	Alligator_mississippiensis        101011001?(0 1)10010000010110111110011000112101100110001120100101130001011110100110010000100001020000100000100011100000000111100101101111111100110200102221010210101000111100100110010001001000012000101002-0-
	Alligator_mefferdi                ???????????????????????????1?????????11???????110000120100001130001011110100??00100?0100?0?020000100?0?10001?1?0000000?1110010110111111110?110200?022210102101010??1???00100110010001???0000?20001?1?02-0-
	Alligator_thomsoni                ???????????????????01????????1?????0?1????????110000?2?????011300010011101????00100?010000?02000010??0010001?1?000000????1?????10111111110?1?0200102?21010210101?001?11?0100110010001???0000?2?00??1?02-?-
	Alligator_olseni                  ??????0?1?????10???01?10011111???100?11???????11010010?????011300000011101????00100?01000??0200?0100???1000??0?0?000101111?010110111111110?110200?022200102101010??????00100?1?010001???000012?001?1?02-0-
	Alligator_mcgrewi                 100010001?010010?00010000111?1101??0?11???1???11110010?100?011200000111101????00000?0100?0?020000100?0010001?001000000111100101101111111000110200?022200102101010?01???00100110010001???000012?00121??0-?-
	Alligator_prenasalis              10001?0?1?????10?0?01000011111??1000?112111???11101010?????01120000011110100??100?0?0100?0?020000100?0010001100100000011110010110111111100?110200?022200102101000001?1?00100110010001???000012000101?002?-
	Protoalligator_huiningensis       ??????????????????????????????????????????????1100??????????112???????????????001?0?000??1?0100001??????????????????????????????00??1?1??0??????????????????????????????????????????????????????0??0?0?-??
	Jiangxisuchus_nankangensis        ???????????????????010????????????????????????1100?(0 1)01?????0(0 1)021??????????????10110?000101?110000100???1000????00010001011201110000?11110001?0011101111000010110?????????100110000001???0000?1?0?000103?1?
	Eoalligator_chunyii               1010?????????000?????????????????????1??????????0?11?(1 2)????????????10?01?01????10????????????????0?????????????????1?????1????????0??1?1??????0?????12??0?0010112???1?????1???1?00?003????????11?????1?30?0
	Maoming_crocodylian               ????????????????????????????????????????????????????????????????????????????????????????????????1?????????0????????????????????000??1????????????????2(0 1)0???1???????????????????????????????0???0?0????0-??
	Krabisuchus_siamogallicus         ????????????????????1??0????????1?0??11???1???11011??1?????01?2101?0?01001????10010???00?1???0(0 1)0??00???1????????00?001101100?01?00??111100(0 1)1(0 1)00?0?0??2001??1?112????????????????0???1???0??0??00?0???10?10
	Orientalosuchus_naduongensis      ????1????????000???01?0?0???????1(1 4)0??(0 1)1???1???110111?1(0 2)??0101?211110?010??????101?0?010001?110001100??010001???0001001101?20?01000011?1100?1??????0??2(0 1)010?10113?????????10?110000001???0000?200?010?10010
	Bottosaurus_harlani               ??????????????????????00?11?????130??1????????11001????????11120?1120?1001????100???00??0????????1???1????0??0???0???11?1?????1?0?0?1?0?1????0?0???2?211?1?101?2????????????????????1???0000??010???1?1110
	Eocaiman_cavernensis              ??????????????????????????????????????????????1110???2?????11?2???????????????00????0??????0?????1?????100???0?1??0000???????0??????1??1?0?????0???????0?????1?3??????????0??1?2???????????0????0????0?-??
	Tsoabichi_greenriverensis         ???????????????????01????????????????10??20???1100???2????????2??????11???01??00010?10????10??0001????????0????????????????????0001?1111?0?1?0????0??211???101?2????????????????100????????0?3000101??1-?1
	Paleosuchus_trigonatus            100111111?01001010001000111111211300011132112011002122211111112011000110010111101100001000102000010000010001100010001011110111100011111110111020110222111?21010200010110010011021000110100001?0000?1?01-01
	Paleosuchus_palpebrosus           100111111?010010101010001111112113000111321120110021222111?11?20110001100?0111101100001000102000010000010001100010001011110111100011111110111020110222111?21010200010110010011021000111100001?000021001-01
	Purussaurus_neivensis             101?100?1?000010?0??1????011???????0?11???1???1?00??1?1010?111301100011001????00110?0001?0?020000100?0010001?0?0?00000111101211111?1111110?110201?0222011?210102000101??010??10210001???00?0????01?1?0?-?2
	Orthogenysuchus_olseni            ????????????????????????????????????????????????00??????????????????????0?????00121?0?01???0?0?0?1??????000????01?000????????????????11110????????0????11??101??0???????????????10001??????0????0001??1-??
	Mourasuchus_atopus                10??100?1?00?010?00?1?10?011????1300?11???1???1102?112?????01120?100011000????00121?0000?1?050001100?0010001?0?01000001111012?1011??111110?110?00????2111??111?30????1???100110?10001???00?0????0??1???-??
	Caiman_yacare                     101111001?100010000010101111110011000111221110110021121010111020110201100101110011000000001120000100000100011001000000111101211110111111100110201102220111210103000101100100110210001002000012000101?01-02
	Caiman_crocodilus                 101111001?1000100000101011111100110001112211101100211210101110201102011001011100110000000011200001000001000110010000001111012111(0 1)0111111100110201102220111210103000101100100110210001002000012000100101-02
	Caiman_latirostris                101110001?10001000001010?111110011000111221210110021121010111?20110201100???110011000000001020010100000100011001000000111101211100111111100110201102221111210103000101100100110210001002000012000101101-02
	Caiman_lutescens                  ????????????????????????????????????????????????0?????????????????????????????00110?0000?0?020010100?001000????1000000111101211200??1?1?10?????0???????1????0???????????????????100?1???0000?2??0??1???-??
	Melanosuchus_fisheri              ??????0????????0?????????????????????????????????02????????1?12011????10?1????001?0?0000???020010110???1000??0???0????11????2?11????111110????????0????11??1010?????????010??1?2?0001???0000?3?????1???-??
	Melanosuchus_niger                101111001?1?00100000101011111100110001112212101100211210101111201102011001??110011000000001020010110000100011001000000111101211100111111100110201102221111210103000101100100110210001002000012000011001-?2
	Globidentosuchus_brachyrostris    ???????????????????01?????????????????????????11101??0?11?10?1101103111011????0012??000??0??200001???1?10?0??????0???0?11?????111???1?1100??????0?0??2011??101?3?????????1???1?????0???????0??00?001001??0
	Culebrasuchus_mesoamericanus      ??????????????????????????????????????????????11?2???2?????0??20??????????????001???0??????0000001???????001?0??????????????????????1?1?0???????????121010210?03??01????01?0?1?0???????????0???0???1100-?1
	Centenariosuchus_gilmorei         ??????????????????????????????????????????????11002??2????????????????????????001?0?00002??02000??0??????0?????0??0?????????????????1??11?????21??0?12?1?1210103??01?1?0?1?0?1?210001???0000?2?0???11?1-?2

;

END;
BEGIN ASSUMPTIONS;
	TYPESET * UNTITLED   =  unord:  1 -  202;
TYPESET Parsimony_Model_Set   =  unord:  1 -  202;

	EXSET * UNTITLED  = ;

END;

BEGIN MESQUITECHARMODELS;
	ProbModelSet * UNTITLED   =  'Mk1 (est.)':  1 -  202;
END;

BEGIN NOTES;

	TEXT   CHARACTER = 37 STATE = 0 TEXT = single_head;

		MESQUITESCRIPTVERSION 2;
		TITLE AUTO;
		tell ProjectCoordinator;
		timeSaved 1462022877771;
		getEmployee #mesquite.minimal.ManageTaxa.ManageTaxa;
		tell It;
			setID 0 7807011400639390513;
		endTell;
		getEmployee #mesquite.charMatrices.ManageCharacters.ManageCharacters;
		tell It;
			setID 0 8274553461370246467;
			mqVersion 304;
			checksumv 0 3 3037412388 null getNumChars 189 numChars 189 getNumTaxa 106 numTaxa 106 short false bits 2097279 states 2097279 sumSquaresStatesOnly 1.3194139604756E13 sumSquares 1.3194139604756E13 longCompressibleToShort false usingShortMatrix false NumFiles 1 NumMatrices 1;
			mqVersion;
		endTell;
		getWindow;
		tell It;
			suppress;
			setResourcesState false false 100;
			setPopoutState 300;
			setExplanationSize 0;
			setAnnotationSize 0;
			setFontIncAnnot 0;
			setFontIncExp 0;
			setSize 1680 932;
			setLocation - 8 0;
			setFont SanSerif;
			setFontSize 10;
			getToolPalette;
			tell It;
			endTell;
			desuppress;
		endTell;
		getEmployee #mesquite.charMatrices.BasicDataWindowCoord.BasicDataWindowCoord;
		tell It;
			showDataWindow #8274553461370246467 #mesquite.charMatrices.BasicDataWindowMaker.BasicDataWindowMaker;
			tell It;
				getWindow;
				tell It;
					setExplanationSize 30;
					setAnnotationSize 20;
					setFontIncAnnot 0;
					setFontIncExp 0;
					setSize 1580 860;
					setLocation - 8 0;
					setFont SanSerif;
					setFontSize 10;
					getToolPalette;
					tell It;
						setTool mesquite.charMatrices.BasicDataWindowMaker.BasicDataWindow.ibeam;
					endTell;
					setActive;
					setTool mesquite.charMatrices.BasicDataWindowMaker.BasicDataWindow.ibeam;
					colorCells #mesquite.charMatrices.ColorByState.ColorByState;
				tell It;
					setStateLimit 9;
					toggleUniformMaximum on;
				endTell;
					colorRowNames #mesquite.charMatrices.TaxonGroupColor.TaxonGroupColor;
					colorColumnNames #mesquite.charMatrices.NoColor.NoColor;
					colorText #mesquite.charMatrices.NoColor.NoColor;
					setBackground White;
					toggleShowNames off;
					toggleShowTaxonNames on;
					toggleTight off;
					toggleThinRows off;
					toggleShowChanges on;
					toggleSeparateLines off;
					toggleShowStates on;
					toggleAutoWCharNames on;
					toggleAutoTaxonNames off;
					toggleShowDefaultCharNames off;
					toggleConstrainCW on;
					toggleBirdsEye off;
					toggleShowPaleGrid off;
					toggleShowPaleCellColors off;
					toggleShowPaleExcluded off;
					togglePaleInapplicable on;
					toggleShowBoldCellText off;
					toggleAllowAutosize on;
					toggleColorsPanel off;
					toggleDiagonal on;
					setDiagonalHeight 80;
					toggleLinkedScrolling on;
					toggleScrollLinkedTables off;
				endTell;
				showWindow;
				getWindow;
				tell It;
					forceAutosize;
				endTell;
				getEmployee #mesquite.charMatrices.ColorCells.ColorCells;
				tell It;
					setColor Red;
					removeColor off;
				endTell;
				getEmployee #mesquite.categ.StateNamesEditor.StateNamesEditor;
				tell It;
					makeWindow;
					tell It;
						setExplanationSize 30;
						setAnnotationSize 20;
						setFontIncAnnot 0;
						setFontIncExp 0;
						setSize 1580 860;
						setLocation - 8 0;
						setFont SanSerif;
						setFontSize 10;
						getToolPalette;
						tell It;
							setTool mesquite.categ.StateNamesEditor.StateNamesWindow.ibeam;
						endTell;
						rowsAreCharacters on;
						toggleConstrainChar on;
						toggleConstrainCharNum 3;
						togglePanel off;
						toggleSummaryPanel off;
					endTell;
					showWindow;
				endTell;
				getEmployee #mesquite.categ.StateNamesStrip.StateNamesStrip;
				tell It;
					showStrip off;
				endTell;
				getEmployee #mesquite.charMatrices.AnnotPanel.AnnotPanel;
				tell It;
					togglePanel off;
				endTell;
				getEmployee #mesquite.charMatrices.CharReferenceStrip.CharReferenceStrip;
				tell It;
					showStrip off;
				endTell;
				getEmployee #mesquite.charMatrices.QuickKeySelector.QuickKeySelector;
				tell It;
					autotabOff;
				endTell;
				getEmployee #mesquite.charMatrices.SelSummaryStrip.SelSummaryStrip;
				tell It;
					showStrip off;
				endTell;
				getEmployee #mesquite.categ.SmallStateNamesEditor.SmallStateNamesEditor;
				tell It;
					panelOpen true;
				endTell;
			endTell;
		endTell;
		endTell;

END;

Begin MESQUITE;
		MESQUITESCRIPTVERSION 2;
		TITLE AUTO;
		tell ProjectCoordinator;
		timeSaved 1554219181054;
		getEmployee #mesquite.minimal.ManageTaxa.ManageTaxa;
		tell It;
			setID 0 9064525180946608265;
			tell It;
				setDefaultOrder  0 1 2 3 4 5 6 7 8 9 10 11 12 13 14 15 16 17 18 19 20 21 22 23 24 25 26 27 28 29 30 31 72 73 74 75 76 77 78 79 80 81 82 83 84 85 86 87 88 89 90 91 92 93 94 95 96 97 98 99 100 101 102 109 32 33 34 35 36 37 38 39 40 41 42 120 121 46 47 48 49 43 45 51 52 53 54 55 56 57 58 128 111 108 104 105 130 110 59 60 61 62 63 64 65 66 67 68 69 70 71 112 113 114;
				attachments ;
			endTell;
		endTell;
		getEmployee #mesquite.charMatrices.ManageCharacters.ManageCharacters;
		tell It;
			setID 0 8018492581514886545;
			tell It;
				setDefaultOrder  0 1 2 3 4 5 6 7 8 9 10 11 12 13 14 15 16 17 18 19 20 21 22 23 24 25 26 27 28 29 30 31 32 33 34 35 36 37 38 39 40 41 42 43 44 45 46 47 48 49 50 51 52 53 54 55 56 57 58 59 60 61 62 63 64 65 66 67 68 69 70 71 72 73 74 75 76 77 78 79 80 81 82 83 84 85 86 87 88 89 90 91 92 93 94 95 96 97 98 99 100 101 102 103 104 105 106 107 108 109 110 111 112 113 114 115 116 117 118 119 120 121 122 123 124 125 126 127 128 129 130 131 132 133 134 135 136 137 138 139 140 141 142 143 144 145 146 147 148 149 150 151 152 153 154 155 156 157 158 159 160 161 162 163 164 165 166 167 168 169 170 171 172 173 174 175 176 177 178 179 180 181 182 183 184 185 186 187 188 202 190 198 191 192 193 194 195 196 197 199 200 201;
				attachments ;
			endTell;
			mqVersion 331;
			checksumv 0 3 3164334229 null  getNumChars 202 numChars 202 getNumTaxa 114 numTaxa 114   short true   bits 127   states 127   sumSquaresStatesOnly 84964.0 sumSquares 84964.0 longCompressibleToShort false usingShortMatrix true   NumFiles 1 NumMatrices 1;
			mqVersion;
		endTell;
		getWindow;
		tell It;
			suppress;
			setResourcesState false false 100;
			setPopoutState 300;
			setExplanationSize 0;
			setAnnotationSize 0;
			setFontIncAnnot 0;
			setFontIncExp 0;
			setSize 2560 1321;
			setLocation -8 0;
			setFont SanSerif;
			setFontSize 10;
			getToolPalette;
			tell It;
			endTell;
			desuppress;
		endTell;
		getEmployee  #mesquite.charMatrices.BasicDataWindowCoord.BasicDataWindowCoord;
		tell It;
			showDataWindow #8018492581514886545 #mesquite.charMatrices.BasicDataWindowMaker.BasicDataWindowMaker;
			tell It;
				getWindow;
				tell It;
					getTable;
					tell It;
						rowNamesWidth 109;
					endTell;
					setExplanationSize 30;
					setAnnotationSize 20;
					setFontIncAnnot 0;
					setFontIncExp 0;
					setSize 2460 1249;
					setLocation -8 0;
					setFont SanSerif;
					setFontSize 12;
					getToolPalette;
					tell It;
						setTool mesquite.charMatrices.BasicDataWindowMaker.BasicDataWindow.ibeam;
					endTell;
					setActive;
					setTool mesquite.charMatrices.BasicDataWindowMaker.BasicDataWindow.ibeam;
					colorCells  #mesquite.charMatrices.ColorByState.ColorByState;
				tell It;
					setStateLimit 9;
					toggleUniformMaximum on;
				endTell;
					colorRowNames  #mesquite.charMatrices.TaxonGroupColor.TaxonGroupColor;
					colorColumnNames  #mesquite.charMatrices.NoColor.NoColor;
					colorText  #mesquite.charMatrices.NoColor.NoColor;
					setBackground White;
					toggleShowNames off;
					toggleShowTaxonNames on;
					toggleTight off;
					toggleThinRows off;
					toggleShowChanges on;
					toggleSeparateLines off;
					toggleShowStates on;
					toggleAutoWCharNames on;
					toggleAutoTaxonNames off;
					toggleShowDefaultCharNames off;
					toggleConstrainCW on;
					toggleBirdsEye off;
					toggleShowPaleGrid off;
					toggleShowPaleCellColors off;
					toggleShowPaleExcluded off;
					togglePaleInapplicable on;
					toggleShowBoldCellText off;
					toggleAllowAutosize on;
					toggleColorsPanel off;
					toggleDiagonal on;
					setDiagonalHeight 80;
					toggleLinkedScrolling on;
					toggleScrollLinkedTables off;
				endTell;
				showWindow;
				getWindow;
				tell It;
					forceAutosize;
				endTell;
				getEmployee #mesquite.charMatrices.AlterData.AlterData;
				tell It;
					toggleBySubmenus off;
				endTell;
				getEmployee #mesquite.charMatrices.ColorCells.ColorCells;
				tell It;
					setColor Red;
					removeColor off;
				endTell;
				getEmployee #mesquite.categ.StateNamesEditor.StateNamesEditor;
				tell It;
					makeWindow;
					tell It;
						setExplanationSize 30;
						setAnnotationSize 20;
						setFontIncAnnot 0;
						setFontIncExp 0;
						setSize 2460 1249;
						setLocation -8 0;
						setFont SanSerif;
						setFontSize 10;
						getToolPalette;
						tell It;
							setTool mesquite.categ.StateNamesEditor.StateNamesWindow.ibeam;
						endTell;
						rowsAreCharacters on;
						toggleConstrainChar on;
						toggleConstrainCharNum 3;
						togglePanel off;
						toggleSummaryPanel off;
					endTell;
					showWindow;
				endTell;
				getEmployee #mesquite.categ.StateNamesStrip.StateNamesStrip;
				tell It;
					showStrip off;
				endTell;
				getEmployee #mesquite.charMatrices.AnnotPanel.AnnotPanel;
				tell It;
					togglePanel off;
				endTell;
				getEmployee #mesquite.charMatrices.CharReferenceStrip.CharReferenceStrip;
				tell It;
					showStrip off;
				endTell;
				getEmployee #mesquite.charMatrices.QuickKeySelector.QuickKeySelector;
				tell It;
					autotabOff;
				endTell;
				getEmployee #mesquite.charMatrices.SelSummaryStrip.SelSummaryStrip;
				tell It;
					showStrip off;
				endTell;
				getEmployee #mesquite.categ.SmallStateNamesEditor.SmallStateNamesEditor;
				tell It;
					panelOpen true;
				endTell;
			endTell;
			showExtraDataWindow #8018492581514886545 #mesquite.charMatrices.BasicDataWindowMaker.BasicDataWindowMaker;
			tell It;
				getWindow;
				tell It;
					setExplanationSize 30;
					setAnnotationSize 20;
					setFontIncAnnot 0;
					setFontIncExp 0;
					setSize 2460 1249;
					setLocation -8 0;
					setFont SanSerif;
					setFontSize 10;
					getToolPalette;
					tell It;
						setTool mesquite.charMatrices.BasicDataWindowMaker.BasicDataWindow.arrow;
					endTell;
					setTool mesquite.charMatrices.BasicDataWindowMaker.BasicDataWindow.arrow;
					colorCells  #mesquite.charMatrices.NoColor.NoColor;
					colorRowNames  #mesquite.charMatrices.TaxonGroupColor.TaxonGroupColor;
					colorColumnNames  #mesquite.charMatrices.CharGroupColor.CharGroupColor;
					colorText  #mesquite.charMatrices.NoColor.NoColor;
					setBackground White;
					toggleShowNames on;
					toggleShowTaxonNames on;
					toggleTight off;
					toggleThinRows off;
					toggleShowChanges on;
					toggleSeparateLines off;
					toggleShowStates on;
					toggleAutoWCharNames on;
					toggleAutoTaxonNames off;
					toggleShowDefaultCharNames off;
					toggleConstrainCW on;
					toggleBirdsEye off;
					toggleShowPaleGrid off;
					toggleShowPaleCellColors off;
					toggleShowPaleExcluded off;
					togglePaleInapplicable on;
					toggleShowBoldCellText off;
					toggleAllowAutosize on;
					toggleColorsPanel off;
					toggleDiagonal on;
					setDiagonalHeight 80;
					toggleLinkedScrolling on;
					toggleScrollLinkedTables off;
				endTell;
				showWindow;
				getWindow;
				tell It;
					forceAutosize;
				endTell;
				getEmployee #mesquite.charMatrices.AlterData.AlterData;
				tell It;
					toggleBySubmenus off;
				endTell;
				getEmployee #mesquite.charMatrices.ColorByState.ColorByState;
				tell It;
					setStateLimit 9;
					toggleUniformMaximum on;
				endTell;
				getEmployee #mesquite.charMatrices.ColorCells.ColorCells;
				tell It;
					setColor Red;
					removeColor off;
				endTell;
				getEmployee #mesquite.categ.StateNamesStrip.StateNamesStrip;
				tell It;
					showStrip off;
				endTell;
				getEmployee #mesquite.charMatrices.AnnotPanel.AnnotPanel;
				tell It;
					togglePanel off;
				endTell;
				getEmployee #mesquite.charMatrices.CharReferenceStrip.CharReferenceStrip;
				tell It;
					showStrip off;
				endTell;
				getEmployee #mesquite.charMatrices.QuickKeySelector.QuickKeySelector;
				tell It;
					autotabOff;
				endTell;
				getEmployee #mesquite.charMatrices.SelSummaryStrip.SelSummaryStrip;
				tell It;
					showStrip off;
				endTell;
				getEmployee #mesquite.categ.SmallStateNamesEditor.SmallStateNamesEditor;
				tell It;
					panelOpen true;
				endTell;
			endTell;
		endTell;
		getEmployee  #mesquite.charMatrices.ManageCharacters.ManageCharacters;
		tell It;
			showCharacters #8018492581514886545 #mesquite.lists.CharacterList.CharacterList;
			tell It;
				setData 0;
				getWindow;
				tell It;
					useTargetValue off;
					setTargetValue ;
					newAssistant  #mesquite.lists.DefaultCharOrder.DefaultCharOrder;
					newAssistant  #mesquite.lists.CharListInclusion.CharListInclusion;
					newAssistant  #mesquite.lists.CharListPartition.CharListPartition;
					newAssistant  #mesquite.parsimony.CharListParsModels.CharListParsModels;
					getTable;
					tell It;
						columnWidth 1 106;
					endTell;
					setExplanationSize 30;
					setAnnotationSize 20;
					setFontIncAnnot 0;
					setFontIncExp 0;
					setSize 2460 1249;
					setLocation -8 0;
					setFont SanSerif;
					setFontSize 10;
					getToolPalette;
					tell It;
					endTell;
				endTell;
				showWindow;
				getEmployee #mesquite.lists.CharListAnnotPanel.CharListAnnotPanel;
				tell It;
					togglePanel off;
				endTell;
			endTell;
		endTell;
		endTell;
end;
